# Supplementary material for: Conservation and Targets of miR-71: A Systematic Review and Meta-Analysis
Source: Noncoding RNA. 2023 Jul 26;9(4):41. doi: 10.3390/ncrna9040041 (PMC10458147; doi:10.3390/ncrna9040041)
Supplement: Supplementary file 1 [file ncrna-09-00041-s001.zip]

Archive with 3 entries (3 files):
- SupplementaryFigureS1.tiff
- SupplementaryTableS1.xlsx
- SupplementaryTableS2.xlsx
