# Supplementary material for: Conservation and Targets of miR-71: A Systematic Review and Meta-Analysis
Source: Noncoding RNA. 2023 Jul 26;9(4):41. doi: 10.3390/ncrna9040041 (PMC10458147; doi:10.3390/ncrna9040041)
Supplement: Supplementary file 1 [file ncrna-09-00041-s001.zip › SupplementaryTableS1.xlsx]

## Sheet: Summary of Included Studies
Organism	Pathway	Findings	Reference
C. elegans	ALG-1 Argonaute System	miR-71 appears to interact with both ALG-1 and ALG-2 with compensation towards ALG-1 when ALG-2 is knocked out. More preference is given to ALG-2 later in aging. IsomiR-71 was also identified with distinct targets compared to miR-71.	(Brosnan et al 2021)
C. elegans	ALG-1 Argonaute System	miR-71 was recovered with ALG-1 pulldown showing their interaction with eachother.	(Theil et al 2019)
C. elegans	ALG-1 Argonaute System	miR-71 found to inhibit expression of ALG-1 argonaute protein. Implications on genes involved in the insulin pathway with parallel effects on daf-2 inhibition.	(Aalto et al 2018)
C. elegans	ALG-1 Argonaute System	miR-71 represses ALG-1 during aging which is important for global miRNA expression. This creates an inherent feedback loop between alg-1 and mir-71 expression.	(Inukai et al 2018)
C. elegans	ALG-1 Argonaute System	miR-71 binding sites shown for ALG-1 and C44F1.1 using ChimP. miR-71-target interactions shown in-vivo in C. elegans.	(Broughton et al 2016)
R. philippinarum	Developmental Patterns and Signaling	miR-71 found to target calmodulin in the calcium signaling pathway which is important in shell color pigmentation.	(Xu et al 2021)
C. elegans	Developmental Patterns and Signaling	miR-71 inhibits TIR-1 adaptor proteins in the calcium signaling complex contributing to assymmetric AWC neuron differentiation. NSY-4 and NSY-5 were found to be important for the stability of miR-71 in downregulating the calcium signaling complex.	(Hsieh et al 2012)
Mammals	Developmental Patterns and Signaling	miR-71 found to have antitumor effects that occurs through inhibition of frizzled pathway protein (FZD4). This interaction has a tumor suppressor effect on hepatic cells.	(Jiang et al 2022)
E. multilocularis	Developmental Patterns and Signaling	miR-71 possible targets of serine::threonine protein kinase, T-cell immunomodulatory protein, frizzled, and targets in early development. Growth patterns inhibited in miR-71 knockouts.	(Pérez et al 2019)
E. multilocularis	Developmental Patterns and Signaling	miR-71 acts to decrease activity and expression of nemo-like kinase which is important for assymetrical cell division during embryogenesis.	(Guo et al 2017)
R. venosa	Developmental Patterns and Signaling	miR-71 believed to target xylanase and membrane metallo-endopeptidase like 1 involved in metamorphosis. Inverse relationship observed between miR-71 and xylanase and metallo-endopeptidase mRNA concentrations.	(Song et al 2017)
L. migratoria	Developmental Patterns and Signaling	miR-71 found to repress chitin synthase (CHS1) involved in molting process in locust development. Manipulation of miR-71 leads to abnormal molting patterns.	(Yang et al 2016)
C. elegans	Insulin/Insulin-Like Pathway	miR-71 acts as a downstream mediator of KGB-1. KGB-1 believed to provide stress resistance to larvae but be detrimental to adults. KGB-1 repression of miR-71 in older age.	(Ruediger et al 2021)
C. elegans	Insulin/Insulin-Like Pathway	miR-71 upregulated with aging. Important in normal longevity and may work parallel to the insulin-like signaling pathway. Daf-2 significantly suppressed when miR-71 is deleted, and lifespan was also drastically shortened.	(Lucanic et al 2013)
C. elegans	Insulin/Insulin-Like Pathway	miR-71 acts in the insulin-like signaling pathway indirectly through DAF-16 to increase longevity. The expression of miR-71 in neurons has downstream effects on DAF-16 in the intestines of C. elegans.	(Boulias and Horvitz, 2012)
C. elegans	Insulin/Insulin-Like Pathway	miR-71 important for long-term survival by repressing insulin/PI3K pathway. miR-71 also helps recovery from L1 diapause through repressing heterochromic genes. Likely targets included lin-42, UNC-31, and hbl-1.	(Zhang et al 2011)
C. elegans	Insulin/Insulin-Like Pathway	miR-71 increases longevity in C. elegans through the insulin-like signaling pathway. Shorter-lived animals have a more rapid decline of miR-71, but differences between short and longer lived animals not as apparent in DAF-16 mutants.	(Pincus et al 2011)
C. elegans	Insulin/Insulin-Like Pathway	miR-71 found to promote longevity through insulin-like pathway (DAF-16). miR-71 also believed to target CDC25.1 in the DNA damage checkpoint pathway and PDK-1 in the insulin/insulin-like IGF-1 signaling pathway.	(de Lencastre et al 2010)
M. japonicus	Immune System	miR-71 in shrimp inhibits calcification-associated peptide 1 (cap-1) gene which may stimulate autophagy response. Also helps promoting proliferation of viruses who engineer the autophagy response as part of their development. White Spot Syndrome Virus infection increases miR-71 expression which promotes autophagy and therefore furthers viral proliferation.	(He et al 2017)
M. japonicus	Immune System	miR-71 seen to have effects on innate immune system of shrimp. Gels confirmed relative abundance of miR-71 increased with apoptosis and with phagocytosis inhibition. GEX Interacting Protein and Hunchback-Like Protein discussed to be two potential miR-71 targets.	(Yang et al 2012)
Mammals	Immune System	miR-71 can assist in downregulating the IL-2 and mTOR signaling pathway in lymphocytes and macrophages in mice. This is through targeting of interferon regulatory factor 4 (Irf4). This could work synergistically with other micro RNAs to promote parasitic survival.	(Soichot et al 2022)
M. Nipponense	Immune System	miR-71-3p targets proclotting enzyme (PCE) associate in the hemolymph coagulation system. miR-71 is upregulated in M. nipponense (shrimp) infected by pathogenic S. eriocheiris.	(Ou et al 2022)
B. mori	Immune System	Overexpression of mir-71 in B. mori cells infected by b. mori nuclear polyhedrosis virus target seroin2 protein. Seroin proteins normally inhibit viral growth.	(Singh 2021)
Mammals	Immune System	miR-71 derived from E. multilocularis upregulates RISC complex components Ago1 and Ago4 in murine macrophage cells. Helminth regulation of nitrous oxide generates a pathogen-induced silencing of host immune response.	(Zheng et al 2016)
E. granulosus	Stress Response	miR-71 regulated genes involved in oxidation reduction responses during adult worm development, such as Heat Shock Cognate 70 kD protein (mir-71-5p's target). May also indirectly affect NADH Dehydrogenase and G3P Dehydrogenase. When miR-71-5p was upregulated at baseline, HSC70 was upregulated at day seven.	(Bai et al 2020)
C. elegans	Stress Response	miR-71 in C. elegans targets toll-like receptor gene tir-1 in olfactory neurons and controls chemotactic behavior. CouldDeletion of the tir-1 gene suppresses proteolytic defects the miR-71 knockouts. Tir-1 and miR-71 interactions regulate stability and longevity.	(Finger et al 2019)
C. pipiens	Stress Response	miR-71 shown to inhibit cytochrome p450 325BG3 (CYP325BG3). Downregulation of miR-71/2 cluster confers deltamethrin resistance in these moquitoes.	(Guo et al 2017)
S. mediterranea	Stress Response	miR-71 targets the MFS DHA-1 solute carrier in stem cell depletion and is downregulated in histone deactylase knockouts. Animals were subjected to irradiation to eliminate stem cells, but miR-71 was unaffected	(Li et al 2017)
D. pulex	Stress Response	miR-71 has been shown to be upregulated in response to Cadmium exposure. The SLC31A1 copper transporter was regulated by miR-71 in response to low-cadmium exposure.	(Chen et al 2015)
C. pipiens	Stress Response	mir-71 in C. pipiens mediates resistance to pyrethroids by targeting the 3' UTR of the CYP325BG3 gene. miR-71 overexpression decreased resistance in females, and higher mortality experienced in miR-71-injected groups.	(Hong et al 2014)
C. elegans	Stress Response	miR-71 found to repress PHA-4/FOXA. miR-71 is upregulated in response to dietary-restriction in C. elegans. Link between dietary-restriction and lifespan extension.	(Smith-Vikos et al 2014)
