# Supplementary material for: Conservation and Targets of miR-71: A Systematic Review and Meta-Analysis
Source: Noncoding RNA. 2023 Jul 26;9(4):41. doi: 10.3390/ncrna9040041 (PMC10458147; doi:10.3390/ncrna9040041)
Supplement: Supplementary file 1 [file ncrna-09-00041-s001.zip › SupplementaryTableS2.xlsx]

## Sheet: miR-71 Alignment
Organism	Name of Sequence	Sequence
A. Aegypti	aae-mir-71-5p	AGAAAGACAUGGGUAGUGAGAU
	aae-mir-71-3p	UCUCACUACCUUGUCUUUCAUG
A. Albopictus	aae-mir-71
A. Cantonensis	aca-mir-71-1	UGAAAGACAUGGGUAGUGAGACG
	aca-mir-71-2	UGAAAGACAUGGGUAGUGAGAU
	aca-mir-71-3	UGAAAGACAUGGGUAGUGAGAUG
A. funestus	afu-mir-71 (aae-mir-71-3p)	UCUCACUACCUUGUCUUUCAUG
A. Gambiae	aae-mir-71-5p	AGAAAGACAUGGGUAGUGAGAU
A. Gossypii	mir-71	TGAAAGACATGGGTAGTGAGAA
	mir-71c	TGAAAGACATGGGTAGTGAGAT
A. Japonicus	aja-mir-71a	TGAAAGACATGTGTAGTGAGA
	aja-mir-71b	TGAAAGACATGGGTAGTGA
	aja-mir-71-5p	UGAAAGACAUGGGUAGUGAGAUU
A. pegreffii	ape-mir-71-5p	TGAAAGACATGGGTAGTGAGACG
A. Sinensis	asi-mir-71-5p	AGAAAGACAUGGGUAGUGAGAU
	asi-mir-71-3p	UCUCACUACCUUGUCUUUCAUG
A. spiniferus	asp-mir-71-5p
	asp-mir-71-3p	UCUCACUACCUUGUCUUUCAU
A. stephensi	ast-mir-71-5p	AGAAAGACATGGGTAGTGAGAT
	ast-mir-71-3p	TCTCACTACCTTGTCTTTCATG
B. Belcheri	bbe-mir-71-5p	UGAAAGACAUGGGUAGUGAGAU
I. Scapularis	isc-mir-71	UGAAAGACAUGGGUAGUGAGAUG
B. Germanica	mir-71-5p
	mir-71-3p
B. Glabrata	mir-71-5p	ugaaagacauggguagugagaug
B. Malayi	mir-71-5p	UGAAAGACAUGGGUAGUGAGA
	mir-71-3p	UAUCACUAUUCUGUUUUUCGC
B. Mori	bmo-mir-71-5p	TGAAAGACATGGGTAGTGA
	bmo-mir-71-3p	TTCTCACTACCTTGTCTTTCAT
B. Tabaci	mir-71-5p	UGAAAGACAUGGGUAGUGAGAUG
	mir-71-3p	UCUCACUACCUUGUCUUUCAUG
	mir-71c	UGAAAGACAUGGGUAGUGAGA
B. Xylophilus	mir-71	UGAAAGACAUGGGUAGUGA
C. cinctus	mir-71-5p
C. elegans	cel-mir-71-5p	UGAAAGACAUGGGUAGUGAGACG
	mir-71-5p-3't4	UGAAAGACAUGGGUAGUGA
C. Pipiens	cpp-mir-71	AGAAAGACATGGGTAGTGAGAT
C. Sinensis	mir-71
	mir-71a	UGAAAGACGAUGGUAGUGAGA
	mir-71b	UGAAAGACUUGAGUAGUGAGACG
	mir-71c
D. Immitis	asu-mir-71-5p	TGAAAGACATGGGTAGTGAGA
	mir-71	TGAAAGACATGGGTAGTGAGACG
D. Magna	mir-71-5p	UGAAAGACAUGGGUAGUGAGAUGU
	mir-71-5p-3't1	UGAAAGACAUGGGUAGUGAGAUG
	mir-71-5p-3't2	UGAAAGACAUGGGUAGUGAGAU
	mir-71-5p-3't3	UGAAAGACAUGGGUAGUGAGA
D. Pulex	mir-71
E. Granulosus	egr-mir-71-5p	UGAAAGACGAUGGUAGUGAGA
	egr-mir-71-3p	ucuugcuacuccgucuuuuccu
E. Multilocularis	emu-mir-71-5p	UGAAAGACGAUGGUAGUGAGA
E. Pancreaticum	sja-mir-71	TGAAAGACGATGGTAGTGAGA
	sja-mir-71b	TGAAAGACTTGAGTAGTGAGACGC
E. Solidaginis	ame-mir-71	UGAAAGACAUGGGUAGUGA
F. Gigantica	fgi-mir-71b	UGAAAGACUUGAGUAGUGAGACG
	fgi-mir-71	TGAAAGACGATGGTAGTGAGAT
F. Hepatica	fhe-mir-71a-5p	UGAAAGACGAUGGUAGUGAGAUG
	fhe-mir-71b-5p	UGAAAGACUUGAGUAGUGAG
	fhe-mir-71c-5p	UGAAAGACAUGGGUAAUGAGGU
G. Mellonella	ame-mir-71	UGAAAGACAUGGGUAGUGA
G. Molesta	bmo-mir-71-3p_L-1R+1	TCTCACTACCTTGTCTTTCATG
G. Salaris	gsa-mir-71a	TGAAAGACATGGGTAATGAGT
	gsa-mir-71b	TGAAAGACTTGCGTAGTGAGA
H. Bakeri	hpo-mir-71-5p	ugaaagacauggguagugagac
H. Contortus	hco-mir-71-5p
H. Cumingii	mir-71-5p
T. corallinus	mir-71	ucucacuaucuugucuuucau
H. Holstii	mir-71	ucucacuaucuugucuuucau
H. Longicornis	mir-71_5
H. Polygyrus	mir-71	UGAAAGACAUGGGUAGUGAGACG
L. Sigmodontus	mir-71	UGAAAGACAUGGGUAGUGAGACG
H. Taeniaeformis	hta-mir-71	UGAAAGACGAUGGUAGUGAGA
A. Mellifera	ame-mir-71	UGAAAGACAUGGGUAGUGA
L. Migratoria
L. Sigmodontus	lsi-mir-71-5p	UGAAAGACAUGGGUAGUGAGACG
M. Galloprovincialis	mir-71	TGAAAGACATGGGTAGTGAGATGTT
M. Incognita	mir-71	UGAAAGACAUGGGUAGUUGAGA
	mir-71	TGAAAGACATGGGTAGTTGAGACG
M. Japonicus	mir-71	UGAAAGACAUGGGUAGUGAGAU
	mir-71*	AUCUCACUACCUUGUCUUUCA
M. Mediator	mir-71	UGAAAGACAUGGGUAGUGAGAUG
M. Nipponense	mir-71-3p
M. Rosenbergii	tcf-mir-71-5p	GCGCGTGAAAGACATGGGTAGTGA
M. Sexta	mir-71	UGAAAGACAUGGGUAGUGAGAUU
	mir-71	AGAAAGACAUGGGUAGUGAGAU
	mir-71	UGAAAGACAUGGGUAGUGAGACG
	mse-mir-71	UGAAAGACAUGGGUAGUGAGAUG
S. Japonicum	sja-mir-71a	UGAAAGACGAUGGUAGUGAGA
O. Turkestanicum	otu-mir-71a	TGAAAGACGATGGTAGTGAGATT
	otu-mir-71b	TGAAAGACGATGGTAGTGAGA
	otu-mir-71c	TGAAAGACGATGGTAGTGAGATG
O. Volvulus	ov-mir-71	UGAAAGACAUGGGUAGUGAGAC
O. Ochengi	ooc-mir-71	UGAAAGACAUGGGUAGUGAGACGGG
O. Felineus	mir-71a	UGAAAGACGAUGGUAGUGAGA
	mir-71b	UGAAAGACUUGAGUAGUGAGACG
O. Viverrini	mir-71a	UGAAAGACGAUGGUAGUGAGA
	mir-71b	UGAAAGACUUGAGUAGUGAGACG
P. Fucata	mir-71	ugaaagacauggguagugagaug
P. Hawaiensis	mir-71	TGAAAGACATGGGTAGTGAGACG
P. Tepidariorum	pte-mir-71-1	tgaaagacatgggtagtgagatg
	pte-mir-71-2	tgaaagacatgggtagtgagatg
P. Vannamei	mir-71	UGAAAGACAAGGGUAGUGAGAUG
P. Viridis	mir-71_5	TGAAAGACATGGGTAGTGAGATG
P. Xylostella	bmo-miR-71_R+3	TGAAAGACATGGGTAGTGAGAT
P. Yessoensis	cbr-mir-71	UGAAAGACAUGGGUAGUGA
	sme-mir-71c-5p	UGAAAGACAUGGGUAGUGAGAU
H. Microstoma	hmi-mir-71	ugaaagacgaugguagugaga
P. dumerilii	pdu-mir-71	UGAAAGACAUGGGUAGUGAGAUG
R. Chinensis	mir-71-5	UGAAAGACAUGGGUAAUGAGA
R. Microplus	rmi-mir-71	UGAAAGACAUGGGUAGUGAGAUG
R. Philippinarum	aae-mir-71	AGAAAGACAUGGGUAGUGAGAU
	cbr-mir-71	UGAAAGACAUGGGUAGUGA
	cel-mir-71-5p	UGAAAGACAUGGGUAGUGAGACG
	hco-mir-71	UGAAAGACAUGGGUAGUGAGAC
	lgi-mir-71	UGAAAGACAAGGGUAGUGAGAUG
	sme-mir-71a-5p	UGAAAGACACGGGUAGUGAGAU
	sme-mir-71c-5p	UGAAAGACAUGGGUAGUGAGAU
R. Venosa	mir-71-x	TGAAAGACATGGGTAGTGAGATC
S. Frugiperda	sfr-mir-71-5p	TGAAAGACAGGAGTAGTGAGATG
	sfr-mir-71-3p	TCTCACTACCTTGTCTTTCATG
S. Furcifera	mir-71	TGAAAGACATGGGTAGTGAGATG
S. Haematobium	sha-mir-71a
	sha-mir-71b
S. Intermedius	mir-71-5p
S. Japonicum	sja-mir-71	UGAAAGACGAUGGUAGUGAGA
	sja-mir-71a	UGAAAGACGAUGGUAGUGAGAUG
	sja-mir-71b-5p	UGAAAGACUUGAGUAGUGAGACG
	sja-mir-71b-3p	CCUCAUACUAAGUCUUUCCCG
S. Litura	sli-mir-71	UGAAAGACUGGUGUGAGUGA
F. Hepatica	Fhe-Mir-71-P1b	UGAAAGACGAUGGUAGUGAGAUG
	Fhe-Mir-71-P1a	UGAAAGACUUGAGUAGUGAGACG
	Fhe-Mir-71-P2	UGAAAGACAUGGGUAAUGAGGU
S. Mansoni	sma-mir-71	UGAAAGACGAUGGUAGUGAGA
	sma-mir-71b-5p	UGAAAGACUUGAGUAGUGAGACG
	sma-mir-71b-3p	CCUCAUACUGAGUCUUUCCCG
S. Mediterranea	mir-71a-1	UGAAAGACACGGGUAGUGAGAU
	mir-71a-2	UGAAAGACACGGGUAGUGAGAU
	mir-71b-5p	UGAAAGACACAGGUAGUGGGAC
	mir-71b-3p	UCCUUCUAAUGUGUUUUUCG
	mir71c	UGAAAGAACAUGGGUAGUGAGAU
S. Purpuratus	spu-mir-71	ugaaagacauggguagugagauu
P. Vannamei	lva-mir-71	UCUCACUACCUUGUCUUUCACG
T. Asiatica	tas-mir-71	TGAAAGACGATGGTAGTGAGAGA
T. Canis	tc-mir-71	UGAAAGACAUGGGUAGUGAGAC
	tc-mir-71a-5p	UGAAAGACACGGGUAGUGAGAC
	tc-mir-71b-5p	UGAAAAACAUGGGUAGUGAGACG
	tc-mir-71c-5p	UGAAAGACAUGGGUAGUGAGA
T. Granosa	tgr-mir-71
T. Hydatigena	thy-mir-71	UGAAAGACGAUGGUAGUGAGA
T. Multiceps	mir-71	TGAAAGACGATGGTAGTGAGA
T. Ovis	tov-mir-71	UGAAAGACGAUGGUAGUGAGAU
T. Palmi	tpa-mir-71	UGAAAGACCUGUUGGUAGUGAGACG
T. Pisiformis	tpi-mir-71-5p	UGAAAGACGAUGGUAGUGAGA
	tpi-mir-71-3p	UCUUGCUACUCCGUCUUUUCCU
T. Saginata	mir-71
T. Solium	tso-mir-71	UGAAAGACGAUGGUAGUGAGAU
T. Crassiceps	tcr-mir-71	UGAAAGACGAUGGUAGUGAGAU
T. Urticae	tur-mir-71-5p	UGAAAGACAUGGGUAGUGAGAUG
	tur-mir-71-3p	UCUCACUACUUUGUCUUUGGCG
D. Virgifera	dvi-mir-71-3p	UCUCACUACCUUGUCUUUCAUG

## Sheet: Target Alignment
Gene	Organism	Sequence 1	Sequence 2	Sequence 3	Sequence 4
ALG-1	C. elegans	GAUGCACUUGACAAGAUAUAUUGGUG
TIR-1	C. elegans	ACUCCCAAUGUCUUUCA
TIR-1	C. briggsae	CCCCAAACGUCUUUCA
C44F1.1	C. elegans	GAAAGAGCUAUUGGUAGUUUUUGAGAAG
CYP325BG3	C. pipiens	AUCUUAUAAGCUAUUGUCUUUCA
FZD-4	Mammals	UUUAAAUACUAACUGGGUCUUUCA
Frizzled	E. multilocularis	mRNA: 5' cagaCACUGCAUAUGGUCUUUCg 3'
T-cell Immunomodulatory	E. multilocularis	mRNA: 5' gugaCAUUAUAA--GUCUUUCA 3'	mRNA: 5' acCUAUCCGUCGUCUAGGUCUUUCc 3'
Serine:Threonine Kinase	E. multilocularis	MRNA: 5' uuaauaaaACCAAAGUCUUUCg 3'
Nemo-like Kinase	E. multilocularis	CAAGUGAACGUACCACUCUUUCA
CHS1 (Chitin Synthase)	L. migratoria	CCUCUUCAAAUGCAUGUUUUUCA
PDK-1	C. elegans	UUCAUUCCUCACUUUGGUUUUUUC	CUUGUACUAUUUUGUUUUUUU	ACACUGUAGACGUAGACGUCUUUG	CCACACUCUGUUUUUUU
CDC-25.1	C. elegans	UUCAUCCCAUCUUUUUCU	AUCAUUUUUAUUUUCUUUCAA	CUACCAACCCAUUCUUUUAA
CAP-1	M. japonicus	AUUUUCUUCACUUCUUUCU
IRF-4	Mammals	AAUAUUUCUUCUUAAGUCUUUCA
Seroin2	B. mori	UUUAAUUAUUUAUGUCUUUCA
TIR-1	C. elegans	UAUCAAACUCCCAAUGUCUUUCA	AACUUCACUUUCUUAUAAUCUUUCU	AAUUAUGUGAUUGAUGUCUUUAU
Retention in endoplasmic reticulum protein	B. malayi	AUGUGGCUAUCAGUUCUUUCAGU
Ammonium transport protein	B. malayi	GAUUAGGAAUUCUCUUUCACUAC
